# Supplementary material for: Time Trend Analysis of Tuberculosis Treatment While Using Digital Adherence Technologies—An Individual Patient Data Meta-Analysis of Eleven Projects across Ten High Tuberculosis-Burden Countries
Source: Trop Med Infect Dis. 2022 Apr 22;7(5):65. doi: 10.3390/tropicalmed7050065 (PMC9145978; doi:10.3390/tropicalmed7050065)
Supplement: Supplementary file 1 [file tropicalmed-07-00065-s001.zip]

Archive with 1 entries (1 files):
- tropicalmed-1548392-supplementary.pdf
